# Supplementary material for: A new species of Psydrax (Vanguerieae, Rubiaceae) from the Gia Lai Plateau, southern Vietnam
Source: PhytoKeys. 2020 Jun 3;149:99–107. doi: 10.3897/phytokeys.149.51710 (PMC7286933; doi:10.3897/phytokeys.149.51710)
Supplement: XML Treatment for Psydrax gialaiensis [file phytokeys.149.51710-treatment1.xml]

<!DOCTYPE tp:taxon-treatment
  PUBLIC "-//TaxonX//DTD Taxonomic Treatment Publishing DTD v0 20100105//EN" "tax-treatment-NSO.dtd">
<tp:taxon-treatment xmlns:tp="http://www.plazi.org/taxpub"><tp:treatment-meta><kwd-group><label>Taxon classification</label><kwd><named-content xmlns:xlink="http://www.w3.org/1999/xlink" content-type="kingdom">Plantae</named-content></kwd><kwd><named-content xmlns:xlink="http://www.w3.org/1999/xlink" content-type="order">Gentianales</named-content></kwd><kwd><named-content xmlns:xlink="http://www.w3.org/1999/xlink" content-type="family">Rubiaceae</named-content></kwd></kwd-group><mixed-citation publication-type="journal"><person-group><name><surname>Quang</surname><given-names>Bui Hong</given-names></name><name><surname>Tran</surname><given-names>The Bach</given-names></name><name><surname>Ha</surname><given-names>Thi Dung</given-names></name><name><surname>Van</surname><given-names>Hai Do</given-names></name><name><surname>Thanh</surname><given-names>Huong Nguyen Thi</given-names></name><name><surname>Thu</surname><given-names>Ha Bui</given-names></name><name><surname>Dang</surname><given-names>Van Son</given-names></name></person-group><article-title>A new species of <italic><tp:taxon-name><tp:taxon-name-part taxon-name-part-type="genus" reg="Psydrax">Psydrax</tp:taxon-name-part></tp:taxon-name></italic> (<tp:taxon-name><tp:taxon-name-part taxon-name-part-type="genus" reg="Vanguerieae">Vanguerieae</tp:taxon-name-part></tp:taxon-name>, <tp:taxon-name><tp:taxon-name-part taxon-name-part-type="family">Rubiaceae</tp:taxon-name-part></tp:taxon-name>) from the Gia Lai Plateau, southern Vietnam</article-title><source>PhytoKeys</source><day>03</day><month>6</month><year>2020</year><volume>149</volume><fpage>99</fpage><lpage>107</lpage><pub-id pub-id-type="doi">10.3897/phytokeys.149.51710</pub-id></mixed-citation></tp:treatment-meta><tp:nomenclature><tp:taxon-name><object-id xmlns:xlink="http://www.w3.org/1999/xlink" content-type="arpha" xlink:type="simple">AA7F4CBB-CDDB-5258-A9A1-1B94B9488DAC</object-id>
            <tp:taxon-name-part taxon-name-part-type="genus" reg="Psydrax">Psydrax</tp:taxon-name-part>
            <tp:taxon-name-part taxon-name-part-type="species" reg="gialaiensis">gialaiensis</tp:taxon-name-part>
            <object-id xmlns:xlink="http://www.w3.org/1999/xlink" content-type="ipni" xlink:type="simple">urn:lsid:ipni.org:names:77209840-1</object-id>
          </tp:taxon-name><tp:taxon-authority>B.H.Quang, T.B.Tran &amp; V.S.Dang</tp:taxon-authority><tp:taxon-status xmlns:xlink="http://www.w3.org/1999/xlink" xlink:type="simple">sp. nov.</tp:taxon-status><xref ref-type="fig" rid="F1">Figures 1</xref><xref ref-type="fig" rid="F2">, 2</xref><xref ref-type="fig" rid="F3">, 3</xref></tp:nomenclature><tp:treatment-sec sec-type="diagnosis" id="SECID0EWKAC"><title>Diagnosis.</title><p>Differs from all other known species of <italic><tp:taxon-name><tp:taxon-name-part taxon-name-part-type="genus" reg="Psydrax">Psydrax</tp:taxon-name-part></tp:taxon-name></italic> by the strigose pubescence on branches and leaves (vs. glabrous), the conspicuously bulged corolla tube (vs. cylindrical) and the style with a tuft of dense hairs (vs. glabrous).</p></tp:treatment-sec><tp:treatment-sec sec-type="material" id="SECID0EDLAC"><title>Type.</title><p>Vietnam. Gia Lai Province, Kon Chu Rang Nature Reserve, elevation 989 m, <named-content xmlns:xlink="http://www.w3.org/1999/xlink" content-type="dwc:verbatimCoordinates" xlink:type="simple"><named-content content-type="geo-json" specific-use="{&#34;type&#34;:&#34;Point&#34;,&#34;coordinates&#34;:[108.545836,14.513897]}" id="NCID0EMLAC" xlink:type="simple">14°30'50.03"N, 108°32'45.01"E</named-content></named-content>, 19 September 2017, <italic>H.Q. Bui</italic>, <italic>V.H. Do</italic>, <italic>T.H. Duong</italic>, <italic>H.S. Doan</italic>, <italic>D.B. Tran KCR 316</italic> (holotype <named-content xmlns:xlink="http://www.w3.org/1999/xlink" content-type="dwc:institutional_code" xlink:type="simple">HN</named-content>!; isotype <named-content xmlns:xlink="http://www.w3.org/1999/xlink" content-type="dwc:institutional_code" xlink:type="simple">HN</named-content>!, <named-content xmlns:xlink="http://www.w3.org/1999/xlink" content-type="dwc:institutional_code" xlink:type="simple">VNM</named-content>!).</p><fig id="F1" position="float" orientation="portrait"><object-id xmlns:xlink="http://www.w3.org/1999/xlink" content-type="doi" xlink:type="simple">10.3897/phytokeys.149.51710.figure1</object-id><object-id xmlns:xlink="http://www.w3.org/1999/xlink" content-type="arpha" xlink:type="simple">05447881-994A-5FDA-8402-56FBD45612FA</object-id><label>Figure 1.</label><caption><p><italic><tp:taxon-name><tp:taxon-name-part taxon-name-part-type="genus" reg="Psydrax">Psydrax</tp:taxon-name-part> <tp:taxon-name-part taxon-name-part-type="species" reg="gialaiensis">gialaiensis</tp:taxon-name-part></tp:taxon-name></italic> B.H.Quang, T.B.Tran &amp; V.S.Dang (from the holotype) <bold>A</bold> flowering branch <bold>B</bold> strigose stem <bold>C</bold> hairs <bold>D</bold> adaxial view of a strigose leaf <bold>E</bold> inflorescence and stipule <bold>F</bold> flower bud <bold>G</bold> flower <bold>H</bold> opened flower <bold>I</bold> abaxial view of stamen <bold>J</bold> side view of stamen <bold>K</bold> style and stigma <bold>L</bold> immature fruit <bold>M</bold> cross section of the fruit. Drawn by Le Kim Chi.</p></caption><graphic xmlns:xlink="http://www.w3.org/1999/xlink" xlink:href="phytokeys-149-099-g001.jpg" position="float" orientation="portrait" xlink:type="simple" id="oo_417271.jpg"><uri content-type="original_file" xlink:type="simple">https://binary.pensoft.net/fig/417271</uri></graphic></fig></tp:treatment-sec><tp:treatment-sec sec-type="description" id="SECID0E3NAC"><title>Description.</title><p>Shrubs, 2–3 m tall; branches slender, terete, strigose and greyish-brown when dry. Leaves opposite; petioles 3–5 mm long, strigose; blades oblong or elliptic-oblong, 6–12 × 2–3 cm, coriaceous, strigillose adaxially, strigose abaxially, base cuneate to acute, apex acuminate, acumen 8–12 mm long; secondary veins 5–8 on each side of the midrib, conspicuous abaxially, domatia absent. Stipules with long needle-like awn, 4–6 × 2–3 mm, glabrous abaxially and strigose adaxially; sheath 1–1.3 mm long; awn 1–1.5 mm long. Inflorescences 3–6-flowered, pedunculate; peduncle 0.5–2.5 mm long; bracts small, lanceolate, 0.5–0.8 mm long, strigose. Flowers pedicellate; pedicels 7–10 mm long, sparsely strigillose to sub-glabrous; bracteoles absent; flower bud green, apex acuminate. Calyx dark green, sparsely strigillose; calyx lobes 5, triangular, 0.5–1 mm long. Corolla 8.5–10 mm long, greenish, sparse hairs outside; tube conspicuously bulged, 2–2.5 mm long, with a ring of deflexed white hairs inside; lobes 5, oblong or lanceolate, 6.5–7.5 × 2–3 mm, obtuse or subacute at apex. Stamens 5, reflexed; filaments 2–2.5 mm long; anthers oblong, 2–2.5 mm long, white, pubescent. Disc glabrous, 0.8–1 mm in height in flowers, accrescent in fruit, reaching a height of 1–1.5 mm and becoming white. Ovary cupular, c. 4–4.5 mm long, dark green, sparsely strigillose, bilocular, 1–ovule per locule; style and stigma white, style 7.5–8 mm long, exceeding corolla tube for 6–6.5 mm, the middle part of the style with a dense tuft of white hairs; stigma 1 × 0.6 mm, bifid, revealing a cleft at the apex and a slight basal recess. Fruit obovoid, strongly bilobed, 5–6 × 3–4 mm, green to blue green, sparsely strigose, pyrenes 2, cartilaginous. Mature seeds unknown, slightly ellipsoid to oblong, at least 2–3 × 1–2 mm; embryo with cotyledons small, set parallel to the ventral face of the seed.</p><fig id="F2" position="float" orientation="portrait"><object-id xmlns:xlink="http://www.w3.org/1999/xlink" content-type="doi" xlink:type="simple">10.3897/phytokeys.149.51710.figure2</object-id><object-id xmlns:xlink="http://www.w3.org/1999/xlink" content-type="arpha" xlink:type="simple">298B7EDC-B5C8-56E3-B0B5-67417C1A96F4</object-id><label>Figure 2.</label><caption><p><italic><tp:taxon-name><tp:taxon-name-part taxon-name-part-type="genus" reg="Psydrax">Psydrax</tp:taxon-name-part> <tp:taxon-name-part taxon-name-part-type="species" reg="gialaiensis">gialaiensis</tp:taxon-name-part></tp:taxon-name></italic> B.H.Quang, T.B.Tran &amp; V.S.Dang <bold>A</bold> habit <bold>B</bold> branch <bold>C</bold> stipule <bold>D</bold> adaxial leaf surface <bold>E</bold> abaxial leaf surface <bold>F</bold> inflorescences <bold>G</bold> flowering branch <bold>I–J</bold> fruits (photos by H.Q.Bui &amp; D.V.Hai).</p></caption><graphic xmlns:xlink="http://www.w3.org/1999/xlink" xlink:href="phytokeys-149-099-g002.jpg" position="float" orientation="portrait" xlink:type="simple" id="oo_417272.jpg"><uri content-type="original_file" xlink:type="simple">https://binary.pensoft.net/fig/417272</uri></graphic></fig></tp:treatment-sec><tp:treatment-sec sec-type="Other specimen examined" id="SECID0EJPAC"><title>Other specimen examined.</title><p>Vietnam. Gia Lai Province, Kon Chu Rang Nature Reserve, elevation 1000 m, <named-content xmlns:xlink="http://www.w3.org/1999/xlink" content-type="dwc:verbatimCoordinates" xlink:type="simple"><named-content content-type="geo-json" specific-use="{&#34;type&#34;:&#34;Point&#34;,&#34;coordinates&#34;:[108.545861,14.513972]}" id="NCID0ESPAC" xlink:type="simple">14°30'50.3"N, 108°32'45.1"E</named-content></named-content>, 20 September 2017, <italic>H.Q. Bui</italic>, <italic>V.H. Do</italic>, <italic>T.H. Duong</italic>, <italic>H.S. Doan</italic>, <italic>D.B. Tran KCR 073</italic> (<named-content xmlns:xlink="http://www.w3.org/1999/xlink" content-type="dwc:institutional_code" xlink:type="simple">HN</named-content>!, <named-content xmlns:xlink="http://www.w3.org/1999/xlink" content-type="dwc:institutional_code" xlink:type="simple">VNM</named-content>).</p></tp:treatment-sec><tp:treatment-sec sec-type="phenology" id="SECID0EMAAE"><title>Phenology.</title><p>Flowering and fruiting specimens were collected in September.</p></tp:treatment-sec><tp:treatment-sec sec-type="distribution" id="SECID0ERAAE"><title>Distribution and habitat.</title><p><italic><tp:taxon-name><tp:taxon-name-part taxon-name-part-type="genus" reg="Psydrax">Psydrax</tp:taxon-name-part> <tp:taxon-name-part taxon-name-part-type="species" reg="gialaiensis">gialaiensis</tp:taxon-name-part></tp:taxon-name></italic> is only known from the Kon Chu Rang Nature Reserve, Gia Lai Province, southern Vietnam. It grows in primary evergreen forests, where <italic><tp:taxon-name><tp:taxon-name-part taxon-name-part-type="genus" reg="Pavetta">Pavetta</tp:taxon-name-part> <tp:taxon-name-part taxon-name-part-type="species" reg="bauchei">bauchei</tp:taxon-name-part></tp:taxon-name></italic> Bremek., <italic><tp:taxon-name><tp:taxon-name-part taxon-name-part-type="genus" reg="Lasianthus">Lasianthus</tp:taxon-name-part> <tp:taxon-name-part taxon-name-part-type="species" reg="curtisii">curtisii</tp:taxon-name-part></tp:taxon-name></italic> King &amp; Gamble, <italic><tp:taxon-name><tp:taxon-name-part taxon-name-part-type="genus" reg="Popowia">Popowia</tp:taxon-name-part> <tp:taxon-name-part taxon-name-part-type="species" reg="pisocarpa">pisocarpa</tp:taxon-name-part></tp:taxon-name></italic> (Blume) Endl. ex Walp., <italic><tp:taxon-name><tp:taxon-name-part taxon-name-part-type="genus" reg="Fissistigma">Fissistigma</tp:taxon-name-part> <tp:taxon-name-part taxon-name-part-type="species" reg="taynguyenense">taynguyenense</tp:taxon-name-part></tp:taxon-name></italic> Bân, <italic><tp:taxon-name><tp:taxon-name-part taxon-name-part-type="genus" reg="Ardisia">Ardisia</tp:taxon-name-part> <tp:taxon-name-part taxon-name-part-type="species" reg="verbascifolia">verbascifolia</tp:taxon-name-part></tp:taxon-name></italic> Mez and <italic><tp:taxon-name><tp:taxon-name-part taxon-name-part-type="genus" reg="Litsea">Litsea</tp:taxon-name-part> <tp:taxon-name-part taxon-name-part-type="species" reg="clemensii">clemensii</tp:taxon-name-part></tp:taxon-name></italic> C.K.Allen are dominant.</p><fig id="F3" position="float" orientation="portrait"><object-id xmlns:xlink="http://www.w3.org/1999/xlink" content-type="doi" xlink:type="simple">10.3897/phytokeys.149.51710.figure3</object-id><object-id xmlns:xlink="http://www.w3.org/1999/xlink" content-type="arpha" xlink:type="simple">767C0C4F-2E24-5D06-A3FC-3DDFCA9046FF</object-id><label>Figure 3.</label><caption><p><italic><tp:taxon-name><tp:taxon-name-part taxon-name-part-type="genus" reg="Psydrax">Psydrax</tp:taxon-name-part> <tp:taxon-name-part taxon-name-part-type="species" reg="gialaiensis">gialaiensis</tp:taxon-name-part></tp:taxon-name></italic> B.H.Quang, T.B.Tran &amp; V.S.Dang <bold>A, B</bold> flower bud <bold>C, D</bold> flower <bold>E</bold> filament and anther <bold>F</bold> longitudinal section through an ovary showing the 2 locules <bold>G</bold> ovary <bold>H</bold> style with a dense tuft of hairs and stigma (photos by H.Q.Bui, T.D.Binh &amp; V.A.Thuong).</p></caption><graphic xmlns:xlink="http://www.w3.org/1999/xlink" xlink:href="phytokeys-149-099-g003.jpg" position="float" orientation="portrait" xlink:type="simple" id="oo_417273.jpg"><uri content-type="original_file" xlink:type="simple">https://binary.pensoft.net/fig/417273</uri></graphic></fig></tp:treatment-sec><tp:treatment-sec sec-type="etymology" id="SECID0EIEAE"><title>Etymology.</title><p>The specific epithet refers to the type locality, the Gia Lai Province in Vietnam.</p></tp:treatment-sec><tp:treatment-sec sec-type="Vernacular name" id="SECID0ENEAE"><title>Vernacular name.</title><p>Căng gia lai</p></tp:treatment-sec><tp:treatment-sec sec-type="conservation status" id="SECID0ESEAE"><title>Conservation status.</title><p><italic><tp:taxon-name><tp:taxon-name-part taxon-name-part-type="genus" reg="Psydrax">Psydrax</tp:taxon-name-part> <tp:taxon-name-part taxon-name-part-type="species" reg="gialaiensis">gialaiensis</tp:taxon-name-part></tp:taxon-name></italic> is commonly found in primary evergreen forests in the Kon Chu Rang Nature Reserve where it is well protected. Therefore, we suggest a status of Least Concern (<abbrev xmlns:xlink="http://www.w3.org/1999/xlink" xlink:title="Least Concern" id="ABBRID0EDFAE" xlink:type="simple">LC</abbrev>) according to the IUCN Red List Categories (<xref ref-type="bibr" rid="B5">IUCN 2019</xref>).</p></tp:treatment-sec><tp:treatment-sec sec-type="notes" id="SECID0ELFAE"><title>Note.</title><p><italic><tp:taxon-name><tp:taxon-name-part taxon-name-part-type="genus" reg="Psydrax">Psydrax</tp:taxon-name-part> <tp:taxon-name-part taxon-name-part-type="species" reg="gialaiensis">gialaiensis</tp:taxon-name-part></tp:taxon-name></italic> is distinct from the other previously known species of <italic><tp:taxon-name><tp:taxon-name-part taxon-name-part-type="genus" reg="Psydrax">Psydrax</tp:taxon-name-part></tp:taxon-name></italic> in Vietnam based on several characters mentioned in Table <xref ref-type="table" rid="T1">1</xref>.</p><table-wrap id="T1" position="float" orientation="portrait"><label>Table 1.</label><caption><p>Morphological comparison of <italic><tp:taxon-name><tp:taxon-name-part taxon-name-part-type="genus" reg="Psydrax">Psydrax</tp:taxon-name-part> <tp:taxon-name-part taxon-name-part-type="species" reg="gialaiensis">gialaiensis</tp:taxon-name-part></tp:taxon-name></italic> with the other Vietnamese species (modified from <xref ref-type="bibr" rid="B10">Pitard 1924</xref>; <xref ref-type="bibr" rid="B9">Pham 2000</xref>; <xref ref-type="bibr" rid="B4">Chen et al. 2011</xref>).</p></caption><table id="TID0EURAE" rules="all"><tbody><tr><th rowspan="1" colspan="1">Characters</th><th rowspan="1" colspan="1">
                    <italic><tp:taxon-name><tp:taxon-name-part taxon-name-part-type="genus" reg="Psydrax">P.</tp:taxon-name-part> <tp:taxon-name-part taxon-name-part-type="species" reg="gialaiensis">gialaiensis</tp:taxon-name-part></tp:taxon-name></italic>
                  </th><th rowspan="1" colspan="1">
                    <italic><tp:taxon-name><tp:taxon-name-part taxon-name-part-type="genus" reg="Psydrax">P.</tp:taxon-name-part> <tp:taxon-name-part taxon-name-part-type="species" reg="dicoccos">dicoccos</tp:taxon-name-part></tp:taxon-name></italic>
                  </th><th rowspan="1" colspan="1">
                    <italic><tp:taxon-name><tp:taxon-name-part taxon-name-part-type="genus" reg="Psydrax">P.</tp:taxon-name-part> <tp:taxon-name-part taxon-name-part-type="species" reg="pergracilis">pergracilis</tp:taxon-name-part></tp:taxon-name></italic>
                  </th><th rowspan="1" colspan="1">
                    <italic><tp:taxon-name><tp:taxon-name-part taxon-name-part-type="genus" reg="Psydrax">P.</tp:taxon-name-part> <tp:taxon-name-part taxon-name-part-type="species" reg="umbellatus">umbellatus</tp:taxon-name-part></tp:taxon-name></italic>
                  </th></tr><tr><td rowspan="1" colspan="1">Hairiness of branches</td><td rowspan="1" colspan="1">strigose</td><td rowspan="1" colspan="1">glabrous</td><td rowspan="1" colspan="1">glabrous</td><td rowspan="1" colspan="1">glabrous</td></tr><tr><td rowspan="1" colspan="1">Leaf size (cm)</td><td rowspan="1" colspan="1">6–12 × 2–3</td><td rowspan="1" colspan="1">4–10 × 1.5–4</td><td rowspan="1" colspan="1">5–10 × 1.5–5</td><td rowspan="1" colspan="1">8–17 × 4–8</td></tr><tr><td rowspan="1" colspan="1">Number of secondary veins</td><td rowspan="1" colspan="1">5–8</td><td rowspan="1" colspan="1">3–5</td><td rowspan="1" colspan="1">3–4</td><td rowspan="1" colspan="1">6–8</td></tr><tr><td rowspan="1" colspan="1">Petiole length (mm)</td><td rowspan="1" colspan="1">3–5</td><td rowspan="1" colspan="1">6–15</td><td rowspan="1" colspan="1">4–8</td><td rowspan="1" colspan="1">5–8</td></tr><tr><td rowspan="1" colspan="1">Stipule length (mm)</td><td rowspan="1" colspan="1">4–6</td><td rowspan="1" colspan="1">3–5</td><td rowspan="1" colspan="1">5–7</td><td rowspan="1" colspan="1">8–10</td></tr><tr><td rowspan="1" colspan="1">Number of flowers per infloresscence</td><td rowspan="1" colspan="1">3–6</td><td rowspan="1" colspan="1">-</td><td rowspan="1" colspan="1">-</td><td rowspan="1" colspan="1">-</td></tr><tr><td rowspan="1" colspan="1">Peduncle length (mm)</td><td rowspan="1" colspan="1">0.5–2.5</td><td rowspan="1" colspan="1">3–8</td><td rowspan="1" colspan="1">6–25</td><td rowspan="1" colspan="1">6–10</td></tr><tr><td rowspan="1" colspan="1">Bract length (mm)</td><td rowspan="1" colspan="1">0.5–0.8</td><td rowspan="1" colspan="1">reduced</td><td rowspan="1" colspan="1">-</td><td rowspan="1" colspan="1">3</td></tr><tr><td rowspan="1" colspan="1">Pedicel length (mm)</td><td rowspan="1" colspan="1">7–10</td><td rowspan="1" colspan="1">3–8</td><td rowspan="1" colspan="1">-</td><td rowspan="1" colspan="1">4–6</td></tr><tr><td rowspan="1" colspan="1">Calyx lobe length (mm)</td><td rowspan="1" colspan="1">0.5–1</td><td rowspan="1" colspan="1">0.5</td><td rowspan="1" colspan="1">0.5</td><td rowspan="1" colspan="1">0.5</td></tr><tr><td rowspan="1" colspan="1">Corolla tube length (mm)</td><td rowspan="1" colspan="1">2–2.5</td><td rowspan="1" colspan="1">3</td><td rowspan="1" colspan="1">10</td><td rowspan="1" colspan="1">2</td></tr><tr><td rowspan="1" colspan="1">Corolla lobe length (mm)</td><td rowspan="1" colspan="1">6.5–7.5</td><td rowspan="1" colspan="1">2.5–3</td><td rowspan="1" colspan="1">2</td><td rowspan="1" colspan="1">2</td></tr><tr><td rowspan="1" colspan="1">Style</td><td rowspan="1" colspan="1">with a dense tuft of hairs</td><td rowspan="1" colspan="1">glabrous</td><td rowspan="1" colspan="1">glabrous</td><td rowspan="1" colspan="1">glabrous</td></tr><tr><td rowspan="1" colspan="1">Fruit size (mm)</td><td rowspan="1" colspan="1">5–6 × 3–4</td><td rowspan="1" colspan="1">8–10 × 6–8</td><td rowspan="1" colspan="1">6–14 × 5–10</td><td rowspan="1" colspan="1">6–8 × 4–7</td></tr></tbody></table></table-wrap></tp:treatment-sec><ref-list><ref id="B5"><mixed-citation xmlns:xlink="http://www.w3.org/1999/xlink" xlink:type="simple"><institution xlink:type="simple">IUCN</institution> (<year>2019</year>) Guidelines for Using the IUCN Red List Categories and Criteria. Version 14. Prepared by the Standards and Petitions Subcommittee. <ext-link xlink:type="simple" ext-link-type="uri" xlink:href="http://cmsdocs.s3.amazonaws.com/RedListGuidelines.pdf">http://cmsdocs.s3.amazonaws.com/RedListGuidelines.pdf</ext-link></mixed-citation></ref><ref id="B10"><mixed-citation xmlns:xlink="http://www.w3.org/1999/xlink" xlink:type="simple"><person-group><name name-style="western"><surname>Pitard</surname><given-names>J</given-names></name></person-group> (<year>1924</year>) <article-title>Rubiacées.</article-title> In: <person-group><name name-style="western"><surname>Lecomte</surname><given-names>PH</given-names></name><name name-style="western"><surname>Humbert</surname><given-names>H</given-names></name><name name-style="western"><surname>Gagnepain</surname><given-names>F</given-names></name></person-group> (<role>Eds</role>) <issue-title>Flore Générale de l’Indo-Chine 3.</issue-title><source>Masson, Paris</source>, <fpage>20</fpage>–<lpage>442</lpage>.</mixed-citation></ref><ref id="B9"><mixed-citation xmlns:xlink="http://www.w3.org/1999/xlink" xlink:type="simple"><person-group><name name-style="western"><surname>Pham</surname><given-names>HH</given-names></name></person-group> (<year>2000</year>) <tp:taxon-name><tp:taxon-name-part taxon-name-part-type="family">Rubiaceae</tp:taxon-name-part></tp:taxon-name>. An illustrated flora of Vietnam (Vol. 3). Youth Publication, Ho Chi Minh City, 172–174.</mixed-citation></ref><ref id="B4"><mixed-citation xmlns:xlink="http://www.w3.org/1999/xlink" xlink:type="simple"><person-group><name name-style="western"><surname>Chen</surname><given-names>T</given-names></name><name name-style="western"><surname>Taylor</surname><given-names>CM</given-names></name><name name-style="western"><surname>Lantz</surname><given-names>H</given-names></name></person-group> (<year>2011</year>) <article-title><italic><tp:taxon-name><tp:taxon-name-part taxon-name-part-type="genus">Psydrax</tp:taxon-name-part></tp:taxon-name></italic> Gaertn.</article-title> In: <person-group><name name-style="western"><surname>Wu</surname><given-names>ZY</given-names></name><name name-style="western"><surname>Raven</surname><given-names>PH</given-names></name><name name-style="western"><surname>Hong</surname><given-names>DY</given-names></name></person-group> (<role>Eds</role>) <issue-title>Flora of China (Vol.</issue-title><source>19). Science Press, Beijing and Missouri Botanical Garden Press, St. Louis</source>, <fpage>301</fpage>–<lpage>302</lpage>.</mixed-citation></ref></ref-list></tp:taxon-treatment>
